# Supplementary material for: Associations between DNA Damage and PD-L1 Expression in Ovarian Cancer, a Potential Biomarker for Clinical Response
Source: Biology (Basel). 2021 Apr 29;10(5):385. doi: 10.3390/biology10050385 (PMC8146974; doi:10.3390/biology10050385)
Supplement: Supplementary file 1 [file biology-10-00385-s001.zip]

Archive with 10 entries (10 files):
- SupplementalFigure1.tif
- SupplementalFigure2.tif
- SupplementalFigure3.tif
- SupplementalFigure4.tif
- SupplementalFigure5.tif
- SupplementalFigure6.tif
- SupplementalFigure7.tif
- SupplementalFigure8.tif
- SupplementalFigure9.tif
- Supplementary Material_paper.pdf
